# Supplementary material for: Effects of Paclitaxel on Plasma Membrane Microviscosity and Lipid Composition in Cancer Cells
Source: Int J Mol Sci. 2023 Jul 29;24(15):12186. doi: 10.3390/ijms241512186 (PMC10419023; doi:10.3390/ijms241512186)
Supplement: Supplementary file 1 [file ijms-24-12186-s001.zip]

Archive with 1 entries (1 files):
- ijms-2507868-supplementary.pdf
